# Supplementary material for: Predicting Stability of Barley Straw-Derived Biochars Using Fourier Transform Infrared Spectroscopy
Source: ACS Sustain Resour Manag. 2024 Aug 16;1(9):1975–83. doi: 10.1021/acssusresmgt.4c00148 (PMC11449111; doi:10.1021/acssusresmgt.4c00148)
Supplement: Supplementary file 2 — rm4c00148_si_001.xlsx [file rm4c00148_si_001.xlsx]

## Sheet: FTIR_data
	name	4000	3998	3996	3994	3992	3990	3988	3986	3984	3982	3980	3978	3976	3975	3973	3971	3969	3967	3965	3963	3961	3959	3957	3955	3953	3951	3950	3948	3946	3944	3942	3940	3938	3936	3934	3932	3930	3928	3926	3924	3923	3921	3919	3917	3915	3913	3911	3909
1	BS150	0.000390256	0.000415148	0.000335238	0.000321921	0.00035286	0.000356906	0.000242978	0.000171127	0.000255482	0.0002223	0.0002499	0.000412185	0.000357552	0.000219747	0.000201097	0.000287581	0.00036775	0.000292903	0.000314412	0.000345165	0.000257931	0.000172517	0.00015554	0.000170803	0.00015801	0.000177759	0.000271822	0.000299532	0.000221045	0.000276446	0.000300774	0.000175841	0.000170667	0.000261943	0.000297887	0.000307867	0.000334155	0.00034637	0.00031776	0.000293295	0.000393527	0.000361527	0.000273496	0.000288382	0.000310413	0.000288886	0.000262072	0.000197686
2	BS150	0.00036247	0.000451911	0.000404873	0.000276826	0.000278734	0.000385483	0.000362736	0.000320748	0.000370983	0.00035168	0.000315554	0.000401561	0.000273379	0.000193894	0.000247501	0.000319015	0.000410319	0.000311767	0.000267724	0.000299756	0.000239879	0.000165618	0.000167822	0.000116546	0.000150502	0.000339205	0.000416932	0.000381178	0.000307825	0.000306959	0.000264328	0.000148824	0.000181723	0.00023217	0.000307275	0.000363316	0.000356526	0.000394838	0.000375529	0.000228207	0.000153659	0.000136914	0.000214987	0.000331244	0.000427803	0.000349198	0.000214561	0.0001842
3	BS150	0.000871233	0.000853432	0.000737219	0.000614887	0.000604828	0.00069788	0.000689444	0.000732998	0.000741714	0.00061477	0.000591382	0.000690927	0.000658825	0.000592081	0.000647444	0.000714885	0.000638997	0.000526499	0.000582104	0.000628058	0.000591033	0.000546413	0.000570541	0.000519733	0.000492724	0.00051172	0.00058981	0.000546083	0.000499734	0.000585173	0.000571651	0.000445795	0.000463596	0.000510613	0.000622436	0.000665407	0.00052276	0.000497381	0.000520594	0.000514766	0.00057068	0.00045281	0.00042842	0.000560384	0.000649069	0.000567683	0.000396394	0.000271124
4	BS150	0.000390256	0.000415148	0.000335238	0.000321921	0.00035286	0.000356906	0.000242978	0.000171127	0.000255482	0.0002223	0.0002499	0.000412185	0.000357552	0.000219747	0.000201097	0.000287581	0.00036775	0.000292903	0.000314412	0.000345165	0.000257931	0.000172517	0.00015554	0.000170803	0.00015801	0.000177759	0.000271822	0.000299532	0.000221045	0.000276446	0.000300774	0.000175841	0.000170667	0.000261943	0.000297887	0.000307867	0.000334155	0.00034637	0.00031776	0.000293295	0.000393527	0.000361527	0.000273496	0.000288382	0.000310413	0.000288886	0.000262072	0.000197686
5	BS150	0.00042399	0.000539442	0.000613589	0.000725415	0.000638273	0.000469469	0.000468726	0.000512541	0.000632722	0.000694663	0.000548207	0.000571703	0.000669655	0.000589147	0.00052222	0.000561051	0.00056697	0.00051887	0.000542205	0.000563565	0.000491026	0.000533311	0.000575179	0.000521423	0.000487428	0.000527303	0.000619893	0.000697434	0.000653922	0.000505843	0.000502032	0.000610155	0.000719237	0.000734727	0.000518416	0.000460724	0.000572613	0.000545324	0.000494393	0.000610343	0.000613614	0.000593515	0.000645838	0.000555034	0.000565013	0.000646302	0.000578625	0.000509308
6	BS150	0.000646041	0.000639695	0.000831095	0.000957172	0.000840669	0.000762499	0.000827688	0.000802038	0.000810164	0.000825902	0.000763541	0.000789228	0.000783342	0.000677412	0.000707452	0.000773151	0.000728778	0.000633902	0.000652603	0.000801697	0.000823756	0.000805835	0.000832774	0.000799114	0.000652153	0.000587933	0.00064019	0.000747381	0.000784266	0.000646521	0.000556706	0.000581156	0.00074382	0.000704761	0.000585242	0.000557736	0.000626424	0.000552018	0.000519168	0.000610597	0.000660329	0.00069122	0.000662249	0.000495621	0.000402196	0.000523043	0.000619987	0.00060446
7	BS200	0.00126679	0.00127506	0.00118159	0.00119254	0.0012473	0.00125789	0.00122388	0.00123348	0.00128382	0.00126938	0.00129313	0.0012271	0.00122462	0.00122519	0.00116197	0.0010807	0.00102413	0.000999021	0.00108531	0.0011719	0.00116304	0.00101344	0.000947647	0.00108498	0.00106167	0.000959164	0.000957519	0.000971113	0.00103327	0.00106619	0.000980652	0.000915064	0.000877895	0.000841987	0.000721627	0.000629119	0.000735147	0.000753136	0.000685653	0.00071759	0.000753032	0.000809047	0.000881147	0.000891093	0.000798516	0.000730575	0.000726905	0.000789672
8	BS200	0.00106892	0.00100503	0.000918734	0.000839805	0.000923105	0.00100401	0.000938292	0.000919807	0.000976632	0.00107408	0.00115483	0.00105692	0.000952862	0.000929994	0.000782097	0.000780928	0.000892988	0.000947022	0.000946894	0.000920972	0.000936339	0.000876286	0.000791647	0.000882429	0.000900008	0.000751372	0.000692192	0.000777791	0.000854286	0.000864678	0.000848512	0.000793147	0.000765005	0.00072682	0.00055005	0.000464373	0.000553249	0.000569682	0.00045027	0.000528667	0.000726343	0.000789633	0.000817308	0.0007928	0.00063869	0.000602888	0.000546391	0.000546944
9	BS200	0.000826665	0.00078086	0.000790176	0.000709721	0.000760774	0.000824439	0.000781942	0.000795945	0.000801009	0.000854168	0.00101618	0.00101991	0.000916041	0.000799741	0.000709133	0.000638368	0.000644691	0.000745357	0.000716557	0.000671631	0.000614902	0.000502055	0.000480524	0.000612562	0.000652434	0.000645969	0.000608787	0.00063615	0.00060685	0.000545359	0.000641073	0.00072188	0.000637265	0.000595505	0.000466454	0.000432422	0.000518255	0.000440491	0.000295434	0.0003691	0.00050508	0.000504255	0.000532352	0.000548111	0.000463586	0.00044025	0.000411793	0.000561495
10	BS200	0.00042399	0.000539442	0.000613589	0.000725415	0.000638273	0.000469469	0.000468726	0.000512541	0.000632722	0.000694663	0.000548207	0.000571703	0.000669655	0.000589147	0.00052222	0.000561051	0.00056697	0.00051887	0.000542205	0.000563565	0.000491026	0.000533311	0.000575179	0.000521423	0.000487428	0.000527303	0.000619893	0.000697434	0.000653922	0.000505843	0.000502032	0.000610155	0.000719237	0.000734727	0.000518416	0.000460724	0.000572613	0.000545324	0.000494393	0.000610343	0.000613614	0.000593515	0.000645838	0.000555034	0.000565013	0.000646302	0.000578625	0.000509308
11	BS200	0.000596455	0.000607419	0.00067397	0.000919684	0.000896439	0.000788782	0.000804924	0.000668904	0.000674201	0.00079236	0.000770165	0.000824222	0.000830541	0.000679577	0.000703065	0.000811508	0.000671159	0.000553318	0.000695444	0.000826424	0.000823049	0.000712338	0.000703596	0.000691482	0.000626966	0.000609382	0.000640743	0.000728227	0.00081148	0.000659918	0.000710637	0.000917672	0.000940302	0.000808804	0.000620973	0.000601208	0.000773945	0.000754503	0.000669538	0.000721828	0.000796587	0.000766588	0.000815784	0.000761998	0.000593902	0.000646059	0.000610557	0.00071944
12	BS200	0.000823009	0.000754034	0.000889142	0.00107376	0.00101284	0.000911641	0.000877307	0.000808057	0.000904677	0.000897239	0.000817924	0.000930665	0.000963339	0.000821743	0.00074883	0.000687075	0.000678138	0.000697743	0.000748221	0.000818521	0.000897904	0.000893027	0.000804995	0.00074467	0.000700705	0.000819656	0.000868617	0.000860003	0.000849119	0.000707921	0.000731586	0.000879568	0.000893125	0.00079692	0.000749992	0.000693105	0.000773316	0.000779816	0.000708567	0.000725459	0.000758344	0.000806633	0.000808807	0.000651496	0.000593657	0.000701488	0.000693135	0.000767998
13	BS250	0.000631988	0.000667755	0.000654764	0.000738633	0.000758512	0.000815102	0.000886233	0.000799223	0.000720214	0.000742574	0.000705113	0.000676639	0.000624515	0.000589614	0.000604055	0.000607175	0.000561536	0.000585943	0.000682485	0.000694549	0.000723673	0.000777112	0.000665395	0.0005492	0.000452467	0.000408186	0.000473247	0.000570379	0.000463058	0.000484776	0.000577047	0.000558885	0.000501232	0.000486131	0.000415275	0.00045521	0.000561394	0.000617931	0.000591215	0.000528113	0.000607178	0.000693376	0.000631025	0.000614117	0.000560621	0.000488154	0.000535362	0.000614293
14	BS250	0.000540102	0.000469895	0.000553169	0.000681223	0.000666449	0.000664262	0.000648249	0.000584854	0.000542406	0.0005304	0.000460569	0.000486422	0.000542156	0.000594349	0.000556805	0.000415906	0.000340301	0.000383197	0.000445333	0.000520582	0.000586285	0.000660246	0.000616509	0.000528021	0.000507296	0.000382971	0.000326895	0.000449038	0.000428775	0.000554817	0.000652531	0.000475415	0.000336485	0.000362331	0.000379685	0.000405403	0.000403935	0.000484207	0.00041394	0.000366218	0.00044898	0.0005507	0.000518976	0.000457982	0.000382682	0.000363479	0.000388438	0.000460029
15	BS250	0.00072135	0.00077767	0.000677539	0.000666888	0.000796186	0.000840137	0.000829615	0.000826374	0.000776865	0.000724351	0.000725	0.000737041	0.000732812	0.000648635	0.00059079	0.000588762	0.00062732	0.000588344	0.000597215	0.000689238	0.000789341	0.000740285	0.000701643	0.000696074	0.000595631	0.000528041	0.000527508	0.000530739	0.000501818	0.000601524	0.000641607	0.000574642	0.000484466	0.000440636	0.000438617	0.000476221	0.000547473	0.000620619	0.000575792	0.000518656	0.000620864	0.000681564	0.000654242	0.000687581	0.000674389	0.000613379	0.000539335	0.000688477
16	BS250	0.000704681	0.000817404	0.00097985	0.00111225	0.00102583	0.000897765	0.00087166	0.000816024	0.000820207	0.000882063	0.000852192	0.000866308	0.000821623	0.000735284	0.0008566	0.000876963	0.000750576	0.000703539	0.000751737	0.000791904	0.000757873	0.00078062	0.000837286	0.000696432	0.000601892	0.000657295	0.000697643	0.000772442	0.000794406	0.00071833	0.00074086	0.000801951	0.000824153	0.000777746	0.000702332	0.000679037	0.000717067	0.000696134	0.00075458	0.000770809	0.000751669	0.000703666	0.000600544	0.000586799	0.000556783	0.000571064	0.000642338	0.000692242
17	BS250	0.000539183	0.000459952	0.000443069	0.000653456	0.00070483	0.000612848	0.000638116	0.000525827	0.000554678	0.000687107	0.000584416	0.000546816	0.000583408	0.000523698	0.000491324	0.000462809	0.000417024	0.000445086	0.000564479	0.000683832	0.000725221	0.000674014	0.000661396	0.000554592	0.000346828	0.000412448	0.000550338	0.000600271	0.000593062	0.00045452	0.000390404	0.000434923	0.000584681	0.000722405	0.000608327	0.000490996	0.000605657	0.000523927	0.000336534	0.000352201	0.000522077	0.000551673	0.000477903	0.000415532	0.000404806	0.000422438	0.000407234	0.000465102
18	BS250	0.000763161	0.000804973	0.000861614	0.000920026	0.000929484	0.000887632	0.000818933	0.00080648	0.000833329	0.000893852	0.000863609	0.000868361	0.000870369	0.000742897	0.000733137	0.000811716	0.000722641	0.000646746	0.000616339	0.00070104	0.000776382	0.000694841	0.000670648	0.000714006	0.000711271	0.000731102	0.000760219	0.000840863	0.000926985	0.000749511	0.000630833	0.00069711	0.000748142	0.000791362	0.000783258	0.000720109	0.000764868	0.000659875	0.000518382	0.000491012	0.000626314	0.000800928	0.000812165	0.000565007	0.000404827	0.000566511	0.000669382	0.000703681
19	BS300	0.000666019	0.000653011	0.00054336	0.000504179	0.000612719	0.000660278	0.000565766	0.000560556	0.000563669	0.000577457	0.000694355	0.000664543	0.00065497	0.000591017	0.000482211	0.000438461	0.000498951	0.000581536	0.000630387	0.000635643	0.000546413	0.000513788	0.000592359	0.000699154	0.000608906	0.000544654	0.000595089	0.000534727	0.000507304	0.000606235	0.000631525	0.000640407	0.000576809	0.000456476	0.000297367	0.000255005	0.000292079	0.000232402	0.000154756	0.00033642	0.000469549	0.000465919	0.000536979	0.000500332	0.000437447	0.000438311	0.000471366	0.000526535
20	BS300	0.000574549	0.000502428	0.000469579	0.000518258	0.000579894	0.000558248	0.0005	0.000502369	0.000599892	0.000702943	0.000753855	0.00073719	0.000757036	0.000677369	0.00050371	0.000449373	0.00047657	0.000567178	0.000586331	0.000514106	0.000469874	0.000444023	0.00046095	0.000578285	0.000516951	0.000388498	0.000334736	0.00043761	0.000500188	0.00048098	0.000534847	0.000562253	0.00048231	0.000462913	0.000414021	0.000308398	0.0004156	0.000414576	0.000358483	0.000465549	0.000517289	0.000460993	0.000490872	0.000517772	0.000438039	0.000408237	0.000407415	0.000496055
21	BS300	0.0006258	0.000600837	0.000543989	0.00055908	0.000657359	0.000768354	0.000794838	0.00074761	0.000757576	0.000791624	0.00086035	0.000716861	0.000648077	0.00057743	0.000438585	0.00043444	0.000552334	0.000621564	0.000719483	0.000710297	0.00063517	0.000579666	0.00056697	0.000652427	0.000659634	0.000607725	0.000606782	0.0005806	0.000570061	0.000584088	0.000661243	0.000713	0.000608212	0.000461254	0.000320066	0.000306283	0.000413539	0.000493058	0.000447808	0.000478843	0.000587265	0.000565131	0.000539577	0.000579233	0.000527271	0.000446207	0.000435967	0.000673199
22	BS300	0.000360661	0.000388198	0.000499053	0.00061616	0.000607629	0.000530627	0.000535531	0.000516469	0.000574236	0.000592503	0.000490335	0.000462411	0.000430945	0.000318155	0.000322573	0.000443396	0.000536825	0.000517557	0.000545944	0.000613708	0.000575426	0.000524152	0.000461335	0.000316202	0.000245846	0.000323252	0.000531065	0.000559064	0.000514887	0.000422028	0.00044158	0.000592302	0.000679603	0.000729769	0.000634525	0.000524245	0.000611598	0.000655574	0.00061093	0.000563877	0.000660965	0.000713585	0.000643418	0.000511548	0.000486796	0.000496978	0.000513455	0.000661163
23	BS300	0.000258569	0.000362349	0.00049373	0.000652139	0.000647844	0.000495891	0.000463397	0.000447993	0.00043316	0.000482616	0.000544499	0.000557778	0.000506879	0.000418951	0.000483052	0.000447412	0.000292828	0.000324792	0.000488881	0.000501096	0.00036944	0.00034638	0.000488198	0.000519251	0.000449018	0.000397163	0.00036735	0.000458901	0.000519389	0.000374839	0.000352092	0.000512494	0.000669232	0.000698613	0.000580187	0.0005443	0.000580633	0.000463843	0.000432302	0.000485512	0.000536227	0.000647826	0.000602364	0.000423711	0.000397198	0.000483708	0.00057666	0.0006721
24	BS300	0.000335297	0.00035714	0.000462184	0.000578267	0.000521858	0.000485804	0.000507474	0.000415496	0.000463039	0.000409514	0.00033754	0.000489876	0.000517822	0.000429091	0.000331213	0.000338709	0.0003744	0.000340295	0.000407581	0.000497691	0.000468761	0.000495448	0.000523966	0.000298336	0.000157446	0.000301485	0.00047957	0.000546915	0.000519431	0.000363989	0.000360813	0.00046474	0.000515249	0.00054763	0.00047489	0.000383041	0.000488331	0.00045481	0.000452597	0.000509666	0.00052675	0.000591475	0.000564418	0.000347702	0.000315367	0.000427424	0.000443986	0.000542976
25	BS350	0.000676144	0.000871287	0.000723155	0.000526781	0.000492688	0.000583075	0.000587002	0.000556052	0.000575824	0.000410278	0.000413555	0.000613584	0.00056811	0.000517325	0.000537401	0.000524812	0.000591817	0.00048552	0.000341191	0.000329986	0.000322746	0.000259878	0.000278884	0.000327648	0.000433012	0.000414411	0.000312622	0.000343028	0.000386034	0.000479201	0.000540245	0.000371581	0.000308317	0.000337314	0.000390909	0.000407522	0.00045784	0.000594056	0.000670701	0.000527146	0.000482318	0.000482794	0.000488032	0.000506116	0.000512317	0.000408177	0.000396844	0.000357723
26	BS350	0.000978685	0.000911301	0.000806978	0.000728774	0.000716742	0.000742511	0.000680264	0.000643125	0.000683597	0.000766532	0.000798497	0.000813535	0.000760219	0.000628506	0.000563603	0.0007062	0.000869516	0.000836248	0.000635377	0.000504617	0.000534775	0.000572077	0.000588288	0.000641401	0.00066412	0.00060765	0.000636977	0.000657373	0.000683381	0.000784889	0.000730824	0.000535833	0.00062403	0.000729544	0.000730947	0.000748116	0.000834534	0.000864024	0.000885496	0.000877973	0.000876385	0.000819256	0.000832071	0.000909961	0.000934164	0.000926853	0.000910143	0.000800844
27	BS350	0.000386369	0.000420396	0.000349901	0.000367671	0.000360125	0.000323871	0.000226328	0.00031019	0.000378191	0.000230046	0.000209749	0.000378252	0.000431055	0.000342564	0.00032895	0.000414577	0.000390949	0.000246638	0.000245731	0.000314622	0.000292384	0.000201516	0.000149669	7.12e-05	2.07e-05	0.000120978	0.000350153	0.000446203	0.000454166	0.000541768	0.000413568	0.000237112	0.000336216	0.000390252	0.000385211	0.000372678	0.000386706	0.000479554	0.000504082	0.000354008	0.000316611	0.000436565	0.000509644	0.000483906	0.000401727	0.000395224	0.000482541	0.000313138
28	BS350	0.000349831	0.000438376	0.000575396	0.000732924	0.000714906	0.00054455	0.000522816	0.000537939	0.000598988	0.000591096	0.000506323	0.00058364	0.000579687	0.000489649	0.000539569	0.000638889	0.00054294	0.000500538	0.000572665	0.000603604	0.000604121	0.000583886	0.000658981	0.000597554	0.000487103	0.00057455	0.000660799	0.000619416	0.000592752	0.000417708	0.000490035	0.000774208	0.000847344	0.000821952	0.000736453	0.000630079	0.000678737	0.00070516	0.000758703	0.000795942	0.000850845	0.000915576	0.000881609	0.000681025	0.000583433	0.000665567	0.000707361	0.000767826
29	BS350	0.000504882	0.000557313	0.000781887	0.000940163	0.00086256	0.000716687	0.000677067	0.000644124	0.000673524	0.000632487	0.000544877	0.000543561	0.000482667	0.000413347	0.000544046	0.000621733	0.000576399	0.000467984	0.000483711	0.000599966	0.000677398	0.000635394	0.000655383	0.000561734	0.000414977	0.000426049	0.00045236	0.000572464	0.000658045	0.000522945	0.000621638	0.000795016	0.000816469	0.000846119	0.000777386	0.000653298	0.000642548	0.000570972	0.000495087	0.000655489	0.000811546	0.000698571	0.000535991	0.00046612	0.000604935	0.000687335	0.000678365	0.000856099
30	BS350	0.000307304	0.000221144	0.000316181	0.000517976	0.000482133	0.000409028	0.000437163	0.000320609	0.000245244	0.000322554	0.000258449	0.000299019	0.000347187	0.000259348	0.00025718	0.000295141	0.000248432	0.000180203	0.000280735	0.000374734	0.000348102	0.00033087	0.00034447	0.000211684	0.000120557	0.000211715	0.000346339	0.000411239	0.000434207	0.000313163	0.000298206	0.000441905	0.000497431	0.00039015	0.000325086	0.000362775	0.000471796	0.000420494	0.000331711	0.000412857	0.000434955	0.000389255	0.000342459	0.000242195	0.000189835	0.000255236	0.000410116	0.000580374
31	BS400	0.00265198	0.00263954	0.00257109	0.002511	0.00250954	0.0025028	0.00250795	0.00250749	0.00255897	0.00271701	0.00272225	0.00251695	0.00243811	0.00237585	0.002336	0.00232421	0.0023754	0.00230862	0.00222915	0.00230001	0.00231107	0.00215281	0.00212087	0.00222603	0.00212551	0.00205123	0.00202181	0.00205926	0.00210965	0.00214414	0.00215963	0.00215794	0.00207841	0.00202022	0.00193699	0.00185708	0.00199653	0.00203856	0.00192446	0.00201414	0.00214087	0.00218404	0.00229674	0.00225162	0.00202822	0.00195778	0.00190602	0.00205659
32	BS400	0.00669346	0.00665594	0.00654841	0.00633267	0.00634743	0.00637044	0.00619414	0.00614697	0.00627753	0.00632865	0.00635086	0.00623759	0.00605102	0.00594132	0.00587173	0.00595625	0.00589856	0.00581495	0.00581662	0.00577996	0.00569217	0.00560922	0.00559403	0.00570372	0.00564691	0.00546426	0.00540562	0.00544667	0.00536511	0.00532289	0.00536322	0.00535609	0.0052917	0.00529119	0.00523254	0.00514444	0.00513213	0.00506681	0.00502856	0.00511192	0.00519633	0.00518462	0.00512412	0.0051316	0.00507839	0.00503828	0.00500897	0.00497798
33	BS400	0.00366399	0.00369395	0.00362239	0.00355934	0.00351369	0.00352741	0.00357427	0.00364403	0.00357516	0.00349468	0.00357892	0.00358059	0.00346696	0.0033396	0.00314728	0.00309175	0.00316743	0.00322881	0.0032011	0.0031385	0.00313665	0.00310775	0.00303331	0.00311522	0.00302142	0.00298639	0.00314414	0.00311902	0.00305741	0.00302847	0.00296541	0.00299057	0.00296352	0.00291253	0.00279252	0.00267722	0.0027444	0.00277596	0.00276649	0.00278251	0.002841	0.00284922	0.0029028	0.00292428	0.00283308	0.00270953	0.00263455	0.00276424
34	BS400	0.000282434	0.000245835	0.000375948	0.000368881	0.00034134	0.000422035	0.000344467	0.000246693	0.000340617	0.000416287	0.000330059	0.000325149	0.000328142	0.000269116	0.000214512	0.000218179	0.000125731	0.000205557	0.000320184	0.000277102	0.000402599	0.000504852	0.000406905	0.000370648	0.000473983	0.000435804	0.000379658	0.000393162	0.000465984	0.000479615	0.00046255	0.000550867	0.000594384	0.000647894	0.000666127	0.000646321	0.000703886	0.000635805	0.0005814	0.000512772	0.000540249	0.000628692	0.000633228	0.000680287	0.000672126	0.000578613	0.000619207	0.00074175
35	BS400	0.000177157	0.00012999	0.000143658	9.19e-05	0.000109421	0.000228986	0.00026189	0.000239421	0.000188994	0.000184691	0.000173692	0.000204071	0.000201442	0.000167907	5.38e-05	7.83e-05	0.000144831	0.000215828	0.000226634	9.5e-05	0.00016639	0.000363959	0.000353162	0.000323918	0.000422978	0.000316908	0.000237853	0.000278514	0.00034545	0.000322026	0.000246426	0.000356398	0.000407625	0.000340218	0.000326005	0.000360061	0.000401079	0.000380866	0.000312793	0.000237209	0.000242826	0.000307435	0.000325916	0.000387568	0.000356195	0.000165313	0.000141842	0.000244868
36	BS400	5.12e-05	0.000105886	0.000144784	8.74e-05	0.000143419	0.000310151	0.000271075	5.18e-05	6.09e-05	0.000174593	0.000233922	0.000223361	0.000100937	6.91e-05	-1.04e-05	1.51e-05	8.87e-05	9.84e-05	0.000209637	0.000198479	0.000225285	0.000344528	0.000377933	0.000346939	0.000313482	0.000216085	9.69e-05	0.000138181	0.000308215	0.000350055	0.00027598	0.000385035	0.000502352	0.00044774	0.000342741	0.000319042	0.00044228	0.000557835	0.000441135	0.000228397	0.000271061	0.000421997	0.000471236	0.000411225	0.000284775	0.000156397	0.000213271	0.000357239
37	BS450	0.000598332	0.000543287	0.000610814	0.000553274	0.000413292	0.000634824	0.000810771	0.000729514	0.000606696	0.000650435	0.000588434	0.0004961	0.000435988	0.000461962	0.00037657	0.000375197	0.000476927	0.000628732	0.000731363	0.000560265	0.000483832	0.000652303	0.00075081	0.000706209	0.000724775	0.000557196	0.000472206	0.000524402	0.000554463	0.000586958	0.000684807	0.000727624	0.000781372	0.000829109	0.000869374	0.00087628	0.000845573	0.000771082	0.000713141	0.000669769	0.000833748	0.000804335	0.000650921	0.000741392	0.000770968	0.000690527	0.000718877	0.000769939
38	BS450	0.000986728	0.000907401	0.00103313	0.00102962	0.00105718	0.00116551	0.00108641	0.000957904	0.000975844	0.000986981	0.000932236	0.000902845	0.000916081	0.000924065	0.000859089	0.000829655	0.000863734	0.000970459	0.00107361	0.00105534	0.00102266	0.00105158	0.00105974	0.00107192	0.00110991	0.00104597	0.00111875	0.00120822	0.0012714	0.00119868	0.00116252	0.00130106	0.00141951	0.00153168	0.00156766	0.00142585	0.00139006	0.00146987	0.00143734	0.00142654	0.00157025	0.00161639	0.00166989	0.00186271	0.00193996	0.00184624	0.0017017	0.00170426
39	BS450	0.000621171	0.000701014	0.000752494	0.000639739	0.00063896	0.000795544	0.000693712	0.000613554	0.000664668	0.00069941	0.000625716	0.000604756	0.000574208	0.000596719	0.000596244	0.000515225	0.000546047	0.000594318	0.000592039	0.00064335	0.000670398	0.000812093	0.000847292	0.000843835	0.000916364	0.000811162	0.000697383	0.000672071	0.000786886	0.000985215	0.00097473	0.00100407	0.00107374	0.00105156	0.00102524	0.00105356	0.00104218	0.00108568	0.00107988	0.000990604	0.00118717	0.00126325	0.00119093	0.00127707	0.00117934	0.0010694	0.00113176	0.00119665
40	BS450	0.000568446	0.000497335	0.000449528	0.000360618	0.000454073	0.00051792	0.000515746	0.000453447	0.000445857	0.000538575	0.000596512	0.000464693	0.000320782	0.000270261	0.000287728	0.000481794	0.000557291	0.000477882	0.00044995	0.000508044	0.000615481	0.000674383	0.000614216	0.000582188	0.000552453	0.000467795	0.000482674	0.000491042	0.000549445	0.000575873	0.000582083	0.000734301	0.000842575	0.000786983	0.000727761	0.000765472	0.000784302	0.000878677	0.000776064	0.000699068	0.00086376	0.000876682	0.000799434	0.000888599	0.000870853	0.000846317	0.000898131	0.000893303
41	BS450	0.00108321	0.00099845	0.00105816	0.000947843	0.000989603	0.00115289	0.00110788	0.00108313	0.0010929	0.00110603	0.00101811	0.00091054	0.000911045	0.00092299	0.000907402	0.00102636	0.000969513	0.000912204	0.000876245	0.000989543	0.00116689	0.00114038	0.001048	0.00109077	0.00116151	0.000985812	0.000901905	0.000966529	0.00112681	0.00132194	0.00133997	0.00140975	0.00141985	0.00137057	0.00139739	0.00135111	0.00137732	0.00139673	0.00140962	0.00143943	0.0014601	0.0014262	0.00147329	0.00165779	0.0016462	0.0015904	0.00167037	0.00167174
42	BS450	0.000576574	0.000627598	0.000735191	0.000675964	0.000577649	0.000744372	0.000899422	0.000794727	0.000649771	0.000673264	0.000655071	0.00063322	0.00064984	0.000601246	0.000493058	0.000488289	0.000480167	0.000535152	0.000576649	0.000648975	0.000645281	0.000592339	0.000636998	0.000689448	0.00071543	0.000546604	0.000464414	0.000495235	0.000629597	0.000665561	0.000679734	0.000778681	0.000770299	0.000699449	0.000674276	0.000761086	0.000844474	0.00085852	0.000794566	0.000750348	0.000764704	0.000690839	0.000587592	0.000713445	0.000662777	0.000608718	0.000689777	0.00072764
43	BS500	0.00112678	0.000953464	0.000884969	0.00100984	0.00102389	0.000937759	0.000863549	0.000844448	0.000854147	0.000880895	0.000922176	0.00098468	0.000956726	0.000789802	0.000812545	0.000948472	0.000874553	0.000796947	0.000861148	0.000979248	0.00102498	0.000887179	0.000963293	0.000960317	0.00111699	0.00118887	0.00123312	0.00125712	0.00124114	0.00132767	0.0014464	0.00143291	0.00141829	0.00137232	0.00144752	0.00170539	0.00186373	0.00180688	0.0017453	0.00158506	0.00161328	0.00179884	0.00209832	0.00214085	0.00206823	0.0020624	0.0021179	0.00218263
44	BS500	0.000507329	0.000447014	0.000501658	0.000520161	0.000485862	0.000516324	0.000475981	0.000612197	0.000694869	0.000580983	0.000476917	0.000463159	0.000483399	0.000501427	0.000542256	0.000752949	0.000684431	0.000597189	0.000691541	0.000759053	0.00079632	0.000759399	0.000825232	0.000873017	0.000953582	0.00101853	0.00102032	0.00112456	0.00117661	0.00126859	0.00128558	0.00122181	0.00127536	0.00132785	0.00140651	0.00152145	0.00163109	0.00154469	0.00144251	0.00141105	0.0013992	0.00159418	0.00180397	0.00185643	0.00178691	0.00176986	0.00186444	0.0019952
45	BS500	0.000431088	0.000366867	0.000297105	0.000193937	0.000229025	0.000279126	0.000225452	0.000187779	0.000218824	0.000293338	0.00024712	0.000281791	0.000310883	0.000252705	0.000226054	0.000327077	0.000403644	0.000373495	0.00027202	0.000333037	0.000460661	0.000508322	0.000706725	0.000670566	0.000594426	0.000625689	0.000637066	0.000737215	0.000835321	0.000855187	0.000852879	0.000936697	0.000948233	0.000868646	0.000812426	0.000965194	0.00117576	0.0010698	0.000929357	0.000865131	0.000942722	0.00111396	0.00136641	0.00145221	0.00134277	0.0012531	0.00132526	0.00143267
46	BS500	0.000602435	0.000672682	0.000701072	0.00059863	0.000661961	0.000788543	0.000736189	0.000729485	0.000712588	0.000648859	0.00051713	0.000574441	0.000641569	0.000539539	0.000401126	0.000437834	0.000520771	0.000522166	0.000537558	0.00067009	0.000754608	0.000750064	0.000718595	0.000815547	0.000889398	0.0006239	0.000443336	0.000510028	0.00065411	0.000733514	0.000815162	0.000923111	0.000979942	0.000959773	0.00102082	0.00105011	0.000985136	0.000977982	0.000903354	0.000771347	0.00096654	0.00118042	0.00119872	0.00129521	0.00132319	0.00109004	0.00116678	0.00132444
47	BS500	0.000566656	0.000459685	0.000534466	0.000507755	0.00055504	0.000718784	0.000768048	0.000577697	0.000466553	0.000519279	0.000552096	0.000547183	0.000471647	0.000430894	0.000349862	0.000394175	0.000528034	0.000702709	0.000747375	0.000668689	0.000610677	0.000635851	0.000674762	0.000751391	0.000829204	0.000655637	0.000557925	0.000611317	0.000731989	0.000757281	0.000747999	0.000893846	0.000916915	0.000911339	0.000829267	0.000839122	0.00103329	0.000968103	0.000871324	0.000825263	0.000875069	0.00104829	0.00111696	0.00116162	0.00118345	0.00104291	0.0010862	0.00126586
48	BS500	0.00140194	0.00133642	0.00126747	0.00116837	0.00117363	0.00128803	0.00135591	0.00123026	0.00109661	0.00105769	0.00103059	0.00103255	0.00100281	0.000934338	0.000875199	0.000916873	0.000895275	0.00092182	0.000983004	0.000919002	0.00107402	0.00120553	0.00113778	0.00118202	0.00127993	0.0011455	0.00100087	0.00104653	0.00119271	0.0011396	0.00119511	0.00134991	0.00139601	0.00148808	0.00141486	0.00129798	0.00137535	0.00138503	0.00128725	0.00123986	0.00141312	0.00144023	0.00138535	0.0014861	0.00149284	0.00142715	0.00142787	0.0015041
49	BS550	-9.9e-05	9.27e-05	0.000129552	0.000268638	0.000189905	-3.07e-05	-1.23e-05	9.8e-05	0.000139875	6.08e-05	4.27e-05	0.000109807	0.000215009	0.000220863	0.000202856	0.000150431	1.61e-05	2.25e-05	0.000178117	0.000318337	0.000359063	0.000395033	0.000468197	0.000433577	0.000242251	0.000268567	0.000529844	0.000618162	0.000640441	0.000667235	0.000737037	0.00082335	0.00100693	0.00106282	0.000983842	0.00099665	0.00115993	0.00116547	0.00124281	0.00126566	0.00125183	0.00137688	0.00132751	0.00126771	0.0013567	0.00141552	0.00143392	0.00147214
50	BS550	0.000172633	0.000241703	0.000403841	0.000449316	0.000341743	0.000281829	0.000402498	0.000420612	0.000343302	0.000315138	0.000257542	0.000252605	0.000206444	0.000160026	0.00019866	0.000321379	0.000195627	-2.61e-06	5.16e-05	0.00021386	0.000309152	0.000301944	0.000253104	0.00027744	0.000249159	0.000223451	0.000291177	0.000394454	0.000279785	0.000194109	0.000431109	0.000577038	0.000572415	0.000566024	0.000597811	0.000577991	0.000638876	0.000594932	0.000559547	0.000540018	0.000657785	0.000741766	0.000671908	0.000546215	0.000591405	0.000735563	0.000748869	0.000752134
51	BS550	-1.3e-05	0.000153479	0.000254168	0.000194723	0.000143669	7.99e-05	3.77e-05	-2.37e-05	4.71e-05	0.000143565	0.000107614	0.000131336	0.000181848	0.000202879	0.000202639	0.000130277	8.28e-05	0.000108298	0.000193122	0.000255018	0.000248998	0.000311447	0.000336821	0.000226162	0.000208228	0.000309464	0.000408461	0.000490235	0.000520583	0.000356819	0.000330525	0.000464617	0.000628968	0.000660877	0.000627867	0.000594711	0.000716116	0.0007095	0.000772731	0.000772214	0.000666332	0.000734834	0.000766202	0.000634842	0.00065653	0.000999823	0.00118592	0.00107567
52	BS550	0.000380328	0.000224885	0.000267263	0.000659733	0.000722916	0.000507915	0.000393239	0.000349179	0.000325414	0.000398934	0.00032766	0.000287639	0.000271761	0.000236902	0.000195539	0.000220233	0.000180509	0.000225251	0.000360494	0.000479961	0.000373533	0.000263894	0.000323117	0.000273452	0.000412238	0.000625746	0.00067042	0.000762251	0.000751096	0.000630434	0.000656756	0.000663897	0.000777252	0.000935284	0.000842804	0.00068932	0.000779641	0.000910993	0.000908908	0.000903149	0.000951937	0.000998745	0.00103035	0.00102043	0.000985123	0.00114454	0.00127513	0.00145548
53	BS550	0.00022962	0.00025681	0.000346256	0.00049974	0.000452112	0.000346787	0.000311503	0.000316193	0.000320196	0.000315708	0.00022113	0.000240919	0.000305165	0.000239735	0.000303932	0.000329494	0.000280334	0.000188097	0.00022549	0.000316398	0.000348801	0.000369651	0.000487487	0.000451647	0.00036045	0.000455253	0.000537209	0.000598008	0.000579235	0.000493575	0.000547466	0.000625959	0.000741624	0.00088365	0.000862522	0.000811756	0.000835706	0.000846176	0.00086638	0.000942051	0.000985004	0.00108499	0.00103375	0.000885586	0.000998156	0.00116727	0.00115823	0.0011949
54	BS550	0.000328985	0.000315638	0.000439913	0.000651091	0.000634828	0.000466326	0.000441142	0.000407246	0.000322872	0.00022859	0.000174788	0.000224149	0.000275901	0.000299361	0.000280957	0.000326003	0.000227404	0.00012097	0.000268987	0.000406947	0.000398148	0.000353547	0.00038121	0.000436044	0.000385486	0.000360606	0.000525168	0.000677977	0.00072352	0.000640554	0.000669807	0.00075445	0.000845057	0.00086371	0.000676194	0.000677299	0.000840114	0.000888372	0.000933915	0.000955797	0.000901052	0.00078004	0.000775496	0.000785812	0.000826627	0.000860935	0.000911235	0.00106831
55	BS600	0.000101609	3.74e-05	-2.14e-05	4.3e-05	5.08e-05	-1.91e-05	-5.39e-05	6.37e-05	0.000156764	0.000197651	0.000264374	0.000365927	0.000255354	0.000223085	0.000279474	0.000350903	0.000395963	0.000416304	0.000458927	0.000479185	0.00046798	0.000362056	0.000529142	0.000610743	0.000642008	0.000703349	0.000676229	0.000668085	0.000622852	0.000727746	0.000876548	0.0009627	0.000911961	0.000778175	0.000704988	0.000779471	0.000957499	0.000965076	0.00104513	0.00101445	0.000940267	0.00107856	0.00138549	0.00148948	0.00152984	0.00151859	0.00141208	0.00144224
56	BS600	0.00018764	-2.92e-05	-6.52e-05	0.000102763	0.000181007	-3.12e-06	-9.07e-05	8.86e-05	0.000272373	0.000320259	0.000324578	0.000498944	0.000552561	0.000371467	0.000436286	0.000540242	0.000475086	0.000497552	0.000481452	0.000609311	0.000802417	0.000812739	0.000814623	0.000741093	0.000899846	0.000988555	0.000982548	0.000989928	0.000869751	0.000907721	0.000892812	0.000989268	0.00113072	0.00130343	0.00130857	0.00133855	0.00137262	0.00137708	0.00135531	0.00118474	0.00125257	0.00149623	0.00157957	0.00155261	0.00155253	0.00147182	0.00149229	0.00156127
57	BS600	1.29e-05	-1.86e-05	1.11e-05	0.000166753	0.000201113	0.00012521	7.36e-05	0.00010786	0.000318553	0.00040076	0.000246524	0.000394438	0.00047592	0.000295765	0.000275149	0.000361306	0.000513559	0.000534673	0.0005033	0.00056281	0.000720389	0.00067369	0.000664939	0.000725637	0.000800631	0.000805478	0.000867257	0.00101778	0.000897517	0.00083963	0.000909879	0.000995049	0.00104948	0.00111744	0.00120244	0.00130602	0.00130021	0.0011167	0.0011087	0.00116608	0.00121085	0.00127448	0.00138699	0.00150158	0.00149802	0.00145554	0.00143649	0.00159282
58	BS600	-2.27e-05	-4.01e-05	5.12e-05	7.83e-05	0.000163255	0.000267712	0.000186848	0.000109234	7.7e-05	0.000117574	0.000117448	0.000156534	9.45e-05	6.37e-05	-4.81e-05	-1.43e-06	3.77e-05	3.63e-05	0.000197742	0.00025503	0.000181878	0.000270095	0.000327178	0.000354467	0.000414094	0.000260784	8.14e-05	7.76e-05	0.000273207	0.000342318	0.000364006	0.000485237	0.00051912	0.000507647	0.00041654	0.000387922	0.000446153	0.000447058	0.000427135	0.00027541	0.000334508	0.00047314	0.000465972	0.000462986	0.000409772	0.00028335	0.000266149	0.000406015
59	BS600	4.58e-05	1.86e-05	1.32e-05	-9.65e-05	2.2e-05	0.00030212	0.000275964	9.31e-05	0.000139445	0.000349469	0.000404383	0.000317504	0.000265026	0.000198619	8.59e-05	0.000127886	0.000184493	0.000260177	0.000267082	0.000240568	0.00040268	0.000464368	0.000318971	0.000315093	0.000388431	0.000252066	9.49e-05	0.000120057	0.0002925	0.000347445	0.000376253	0.000488797	0.00048055	0.000477778	0.000418565	0.000321951	0.000361228	0.00039661	0.000438755	0.000439131	0.000437009	0.000431087	0.000354815	0.000462894	0.000494852	0.000393185	0.00035311	0.000406771
60	BS600	-3.75e-05	-8.86e-05	0.000106926	0.00014252	7.86e-05	0.000172398	0.000203321	0.000118347	8.9e-05	0.000137684	0.000196038	0.000256527	0.000190843	0.000158338	8.18e-05	9.45e-05	0.000148991	0.000185399	0.000184653	0.000243957	0.000389688	0.000437833	0.000430348	0.000455625	0.000475429	0.000368264	0.000284953	0.000221228	0.000382881	0.000466169	0.000403802	0.000532448	0.000676043	0.000665168	0.00050588	0.000471161	0.000635675	0.000712355	0.000531556	0.000384924	0.000459546	0.000488625	0.000565639	0.000775446	0.000802099	0.000584843	0.000531233	0.000641158
61	BS650	-8.86e-05	-2.96e-05	7.23e-05	0.000314455	0.000312547	0.000236181	0.000221502	0.000251434	0.000335362	0.000394507	0.000480523	0.000650979	0.000614022	0.000393488	0.000345725	0.000509893	0.000657908	0.000821615	0.000963698	0.000963859	0.00092192	0.000819639	0.000715824	0.000717974	0.0007172	0.000926284	0.00110758	0.00115278	0.00102376	0.000892853	0.000982587	0.00121519	0.00139488	0.0012773	0.00127033	0.00125711	0.001279	0.00130405	0.00133289	0.00129358	0.00128747	0.00135263	0.0014088	0.00135831	0.00127643	0.00142518	0.00153714	0.00145668
62	BS650	-0.000112007	-5.82e-05	0.00011287	0.000298561	0.000300744	0.000309631	0.000358054	0.000292561	0.000216077	0.000336532	0.000473388	0.000619521	0.000577367	0.000324908	0.000314411	0.000423412	0.000453735	0.000605504	0.000674527	0.000586715	0.00057621	0.000718675	0.000901588	0.000853212	0.000768491	0.0008832	0.000942396	0.000916851	0.000992019	0.000899598	0.000830465	0.00100735	0.00119534	0.00117503	0.00118929	0.00117595	0.00116513	0.00122954	0.00129188	0.00127772	0.00118447	0.00115435	0.0011739	0.00116227	0.0011013	0.00121206	0.0012965	0.00126788
63	BS650	-4.25e-05	-4e-05	5.93e-05	0.000366738	0.00034402	0.000128294	0.000154998	0.000266893	0.000394828	0.000543032	0.000505352	0.000570862	0.000548289	0.000405644	0.000312474	0.000331475	0.000383826	0.000561899	0.000753504	0.000865369	0.000750891	0.000638912	0.000639006	0.000662606	0.000551343	0.000571273	0.000857774	0.0010041	0.000857924	0.000882899	0.00100777	0.000937478	0.00113133	0.00117582	0.000985524	0.000972322	0.00108489	0.00114879	0.00110426	0.00109347	0.0011737	0.00113583	0.00105439	0.0009404	0.000918459	0.00114174	0.00135566	0.0014334
64	BS650	-0.00019578	-8.86e-05	0.000185564	0.000309457	0.000178615	8.47e-05	3.15e-05	8.98e-05	0.000349341	0.000368108	0.000285396	0.000479558	0.00063008	0.000513919	0.000473332	0.000514958	0.00043099	0.00054912	0.000657593	0.000680736	0.000599134	0.000570035	0.000671532	0.000701371	0.000694409	0.000767667	0.000925678	0.000937281	0.000855838	0.000838871	0.000968868	0.00103413	0.00105973	0.001185	0.00117538	0.00111979	0.00117285	0.0011705	0.00120638	0.00134215	0.00143762	0.00134861	0.0013147	0.00114643	0.0011586	0.00138565	0.00139464	0.0014082
65	BS650	-4.3e-05	-4.77e-05	6.71e-05	0.000358807	0.0004644	0.000406992	0.000348678	0.000263	0.000446439	0.000730845	0.000626447	0.000593366	0.000567662	0.000546807	0.000612227	0.000553753	0.000610544	0.000702872	0.000710989	0.000809826	0.000938899	0.000935939	0.0010181	0.000953833	0.000916768	0.00101448	0.00120088	0.0012009	0.00131891	0.00126324	0.00119283	0.0011667	0.00136683	0.00146729	0.00138037	0.00144946	0.0016279	0.00157589	0.00146075	0.001495	0.00165697	0.0018077	0.00163627	0.001566	0.00159593	0.00168221	0.00170204	0.00168255
66	BS650	-0.000156247	-6.82e-05	0.00014496	0.000345376	0.000258302	5.51e-05	8.35e-05	0.000165007	8.32e-05	7.75e-05	0.000143601	0.000329057	0.000440135	0.000323858	0.000324911	0.000350667	0.000265639	0.000292517	0.000421638	0.00038362	0.000437847	0.000592859	0.000607337	0.000542745	0.000423977	0.000453763	0.000564322	0.000747622	0.000913348	0.000731223	0.000785781	0.000971189	0.0010288	0.000984046	0.000893807	0.000835023	0.000969331	0.00102454	0.0010302	0.00110639	0.00117043	0.00115783	0.00119881	0.00117865	0.00109806	0.00117633	0.00124354	0.00136216
67	BS700	9.27e-06	-2.99e-05	2.46e-05	0.000116654	0.000153481	0.000211079	0.000362161	0.00047875	0.000499858	0.000440769	0.000374452	0.00056643	0.000563638	0.000496185	0.00053157	0.000739709	0.000794786	0.000803248	0.000878294	0.000962112	0.000987444	0.00102991	0.00114172	0.00107839	0.00115701	0.00126003	0.00126562	0.00149581	0.00158335	0.00143676	0.00152498	0.00153764	0.00147055	0.00155202	0.00157085	0.00174044	0.0017872	0.0016235	0.00176859	0.00171048	0.00151045	0.00156869	0.00179681	0.00203012	0.00213209	0.00190712	0.00176363	0.00180206
68	BS700	-8.39e-05	-1.41e-05	5.49e-05	0.000251196	0.000184384	0.000144029	0.000304317	0.000471311	0.000483003	0.000313711	0.00030569	0.000621917	0.000634889	0.000515335	0.000775052	0.0009497	0.000867564	0.000942342	0.00113198	0.00114641	0.0012787	0.00131956	0.00129124	0.00127269	0.00131981	0.0014131	0.00144629	0.00148202	0.00156939	0.00173346	0.00187757	0.00180068	0.00179006	0.00171429	0.00178473	0.00195984	0.00181745	0.00163419	0.00177962	0.00177089	0.00179673	0.00201058	0.00229797	0.00227296	0.00216369	0.00211908	0.00210433	0.00224942
69	BS700	-3.2e-05	3.45e-06	0.00015165	0.000100582	-7.7e-05	-4.25e-05	-1.05e-05	2.93e-05	0.000107286	0.000105518	8.89e-05	0.000250197	0.000275309	0.000192944	0.000163073	0.000328754	0.000406959	0.000424387	0.000419027	0.000470411	0.000449652	0.00032046	0.000330721	0.000255016	0.00026939	0.000397019	0.000576356	0.000757818	0.000650792	0.000606529	0.000697805	0.000731072	0.000765862	0.000690921	0.000681134	0.000875246	0.000915694	0.000776464	0.000718017	0.000564853	0.000599871	0.000779336	0.00100714	0.00111243	0.00097058	0.000751986	0.000715274	0.000850706
70	BS700	-4.75e-05	-7.14e-05	9.48e-05	0.000102864	0.000114595	0.000218163	0.000297882	0.000232137	0.000174755	0.000310713	0.000401009	0.000362695	0.000210198	0.000196651	0.000241351	0.000286079	0.000366639	0.000368806	0.000403441	0.000561225	0.000683589	0.00064156	0.000601709	0.000670858	0.000696173	0.000627672	0.000584776	0.000644044	0.000772498	0.000763768	0.000753208	0.000897162	0.000923642	0.000760841	0.000674464	0.000769433	0.00080024	0.000875127	0.00089016	0.000758042	0.000818498	0.000763805	0.000710074	0.000813219	0.000842021	0.000815618	0.000758251	0.00079192
71	BS700	-0.000188069	-6.37e-05	0.00017434	0.000139185	0.000169958	0.000451177	0.000428159	0.000359731	0.000405022	0.000510574	0.000495809	0.000424299	0.000458459	0.000528504	0.000490448	0.000500774	0.000511276	0.000670229	0.000890126	0.000880212	0.000811409	0.000825131	0.000957537	0.00107483	0.00105952	0.000928436	0.000970531	0.000991246	0.00105905	0.00107591	0.00103445	0.00129102	0.00148888	0.00138115	0.00129647	0.00128797	0.00137306	0.00129966	0.00118882	0.00119022	0.00140401	0.00162118	0.00167292	0.00156143	0.00140757	0.0013448	0.00134318	0.00149312
72	BS700	-0.000235752	-6.41e-05	0.000221233	0.000141066	0.000110693	0.000329785	0.000262471	6.89e-05	0.00020964	0.000396355	0.000381046	0.00030635	0.000259211	0.00024369	0.000177877	0.000225801	0.000357389	0.000387318	0.000443167	0.000573475	0.000681802	0.000716351	0.000679208	0.00066982	0.000683234	0.000568258	0.000499688	0.000583876	0.000716717	0.00069633	0.000636574	0.000804434	0.000971531	0.000980508	0.000885932	0.000758434	0.000805767	0.000901537	0.000811167	0.000770574	0.000863777	0.000879155	0.000895621	0.000933499	0.000820744	0.000774111	0.000834704	0.000843229
73	BS	0.00019736	0.000380481	0.00043895	0.000505651	0.000493153	0.000435305	0.000426468	0.000367411	0.000437159	0.000470942	0.000333269	0.000269259	0.000263946	0.000274334	0.000273432	0.000340544	0.000367404	0.000339104	0.000363718	0.000463344	0.000435969	0.000321968	0.000351684	0.000343827	0.000228212	0.000269543	0.000423248	0.000466656	0.000425497	0.00026882	0.000285245	0.000413018	0.000461952	0.000415555	0.000342029	0.000310031	0.000375577	0.000267153	0.000206073	0.000322013	0.000344268	0.000429554	0.000396066	0.000204687	8.43e-05	0.000234015	0.000326055	0.000341917
74	BS	0.00022618	0.000307745	0.000477214	0.000608397	0.000495979	0.00043677	0.000413079	0.00029901	0.000316632	0.000389895	0.000367356	0.000428965	0.00040646	0.000289076	0.000247165	0.000245597	0.000303911	0.000327048	0.000350068	0.000454937	0.00050193	0.000455229	0.000442555	0.000397537	0.00025446	0.000231274	0.000277016	0.000376554	0.000436408	0.0003301	0.000354567	0.000516711	0.000506674	0.000390498	0.000257375	0.000182632	0.000284792	0.000289295	0.00026935	0.000338447	0.000393129	0.000410741	0.000368994	0.000231432	0.00017648	0.000230724	0.000169389	0.000228512
75	BS	0.000389183	0.00041921	0.000580045	0.00071469	0.000669492	0.000608859	0.000630226	0.000517453	0.000496512	0.000621517	0.000606934	0.000677811	0.00070283	0.000596887	0.000508206	0.00061086	0.000635189	0.000559697	0.000584731	0.000593337	0.000670703	0.0006361	0.000503983	0.000437024	0.000356708	0.000362297	0.000510038	0.000636329	0.000632091	0.000516503	0.000441481	0.000508102	0.000598145	0.000602727	0.000523999	0.000470968	0.000528433	0.00050893	0.000415297	0.000354368	0.000417362	0.000528243	0.000511733	0.000398682	0.000303356	0.00038043	0.000496588	0.000422109
76	BS	0.000299575	0.00036858	0.000558498	0.000670656	0.000493277	0.000404001	0.000478922	0.000487803	0.000460159	0.000460418	0.000434844	0.000428628	0.000447723	0.000435552	0.00048983	0.00054184	0.000381055	0.000330831	0.000457031	0.000557854	0.000561322	0.000507609	0.000416314	0.000432231	0.000408518	0.00042068	0.000423882	0.0004327	0.000462592	0.000333615	0.000320119	0.000501472	0.000529578	0.000515652	0.000420781	0.000269844	0.000317022	0.000275251	0.000219162	0.000281672	0.000452728	0.00057274	0.000418539	0.000286832	0.00026565	0.000276134	0.000285865	0.000354192
77	BS	0.000744838	0.000771847	0.000765685	0.000879097	0.00093945	0.000852407	0.000873391	0.00084208	0.000829027	0.000866172	0.000700246	0.000638231	0.000695717	0.000675832	0.000631544	0.000640482	0.000614996	0.000624837	0.000652617	0.000665243	0.000656957	0.000683475	0.000678791	0.000649253	0.000546843	0.000542972	0.000564782	0.000654614	0.00074417	0.000642795	0.000565892	0.000602333	0.000648447	0.00064292	0.000682843	0.000666026	0.000619095	0.000528765	0.000512716	0.000548746	0.000499288	0.000544291	0.000545874	0.000465562	0.000389172	0.000444533	0.000518496	0.000615041
78	BS	0.000302519	0.000404276	0.000480838	0.000580218	0.000562129	0.000519609	0.000449417	0.00036344	0.000417576	0.000473001	0.000468239	0.000553742	0.000498953	0.000337946	0.00036038	0.000386095	0.000321526	0.000356286	0.000423467	0.00051272	0.00050072	0.000399265	0.000419626	0.000403786	0.000344717	0.0003025	0.000315289	0.000376539	0.000384941	0.000345993	0.000393281	0.000485811	0.000501428	0.00050353	0.000463075	0.00040873	0.00039866	0.000349457	0.000275338	0.000212477	0.000337575	0.000469729	0.000428724	0.000294228	0.000269098	0.000341843	0.000344015	0.000349432
[truncated: 1,742 more columns]
